# Supplementary material for: Circulating Metabolic Factors Mediating the Effect of Obesity‐Related Indicators on Meniscal Injuries: A Mendelian Randomization Study
Source: Int J Genomics. 2026 Feb 23;2026:8056288. doi: 10.1155/ijog/8056288 (PMC12929031; doi:10.1155/ijog/8056288)
Supplement: Supplementary file 8 — Supporting Information 8 Table S1: GWAS database of obesity‐related indicators. [file IJOG-2026-8056288-s004.xlsx]

## Sheet: Sheet1
Table S1 GWAS database of obesity related indicators
id	trait	year	author	consortium	sex	pmid	population	sample_size	build	category	subcategory	nsnp	Data Source
ebi-a-GCST90014020	Waist circumference	2021	Mbatchou J	NA	NA	34017140	European	407661	HG19/GRCh37	NA	NA	10783687	http://ftp.ebi.ac.uk/pub/databases/gwas/summary_statistics/GCST90014001-GCST90015000/GCST90014020/
ieu-a-54	Hip circumference	2015	Shungin D	GIANT	Males and Females	25673412	Mixed	225487	HG19/GRCh37	Risk factor	Anthropometric	2542663	https://opengwas.io/datasets/ieu-a-54
ieu-a-72	Waist-to-hip ratio	2015	Shungin D	GIANT	Males and Females	25673412	Mixed	224459	HG19/GRCh37	Risk factor	Anthropometric	2562516	https://opengwas.io/datasets/ieu-a-72
ukb-b-2303	Body mass index (BMI)	2018	Ben Elsworth	MRC-IEU	Males and Females	NA	European	454884	HG19/GRCh37	Continuous	NA	9851867	https://opengwas.io/datasets/ukb-b-2303
ebi-a-GCST90013975	Body fat percentage	2021	Mbatchou J	NA	Males and Females	34017140	European	401772	HG19/GRCh37	NA	NA	10783701	http://ftp.ebi.ac.uk/pub/databases/gwas/summary_statistics/GCST90013001-GCST90014000/GCST90013975/
ukb-b-20531	Leg fat percentage (right)	2018	Ben Elsworth	MRC-IEU	Males and Females	NA	European	454854	HG19/GRCh37	Continuous	NA	9851867	https://opengwas.io/datasets/ukb-b-20531
ukb-b-18377	Leg fat percentage (left)	2018	Ben Elsworth	MRC-IEU	Males and Females	NA	European	454854	HG19/GRCh37	Continuous	NA	9851867	https://opengwas.io/datasets/ukb-b-18377
