# Supplementary material for: Circulating Metabolic Factors Mediating the Effect of Obesity‐Related Indicators on Meniscal Injuries: A Mendelian Randomization Study
Source: Int J Genomics. 2026 Feb 23;2026:8056288. doi: 10.1155/ijog/8056288 (PMC12929031; doi:10.1155/ijog/8056288)
Supplement: Supplementary file 9 — Supporting Information 9 Table S2: GWAS database of circulating metabolic factors. [file IJOG-2026-8056288-s005.xlsx]

## Sheet: Sheet1
Table S2 GWAS database of circulating metabolic factors
id	trait	year	author	consortium	sex	pmid	population	sample_size	build	category	subcategory	nsnp	Data Source
ebi-a-GCST90018977	Serum uric acid levels	2021	Sakaue S	NA	NA	34594039	European	343836	HG19/GRCh37	NA	NA	19041286	http://ftp.ebi.ac.uk/pub/databases/gwas/summary_statistics/GCST90018001-GCST90019000/GCST90018977/
ebi-a-GCST005348	bone mineral density	2018	Medina-Gomez C	NA	NA	29304378	European	56284	HG19/GRCh37	NA	NA	16162733	http://ftp.ebi.ac.uk/pub/databases/gwas/summary_statistics/GCST005001-GCST006000/GCST005348/
ebi-a-GCST90000618	Serum 25-Hydroxyvitamin D levels	2020	Revez JA	NA	NA	32242144	European	496946	HG19/GRCh37	NA	NA	6896093	http://ftp.ebi.ac.uk/pub/databases/gwas/summary_statistics/GCST90000001-GCST90001000/GCST90000618/
ebi-a-GCST90025953	Total cholesterol levels	2018	Barton AR	NA	NA	34226706	European	437878	HG19/GRCh37	NA	NA	4232052	http://ftp.ebi.ac.uk/pub/databases/gwas/summary_statistics/GCST90025001-GCST90026000/GCST90025953/
ebi-a-GCST90018975	Triglycerides	2021	Sakaue S	NA	NA	34594039	European	343992	HG19/GRCh37	NA	NA	19052580	http://ftp.ebi.ac.uk/pub/databases/gwas/summary_statistics/GCST90018001-GCST90019000/GCST90018975/
ebi-a-GCST90092992	Total triglycerides levels	2022	Richardson TG	NA	NA	35213538	European	115082	HG19/GRCh37	NA	NA	11590399	http://ftp.ebi.ac.uk/pub/databases/gwas/summary_statistics/GCST90092001-GCST90093000/GCST90092992/
ebi-a-GCST90025956	HDL cholesterol levels	2021	Barton AR	NA	NA	34226706	European	400754	HG19/GRCh37	NA	NA	4218934	http://ftp.ebi.ac.uk/pub/databases/gwas/summary_statistics/GCST90025001-GCST90026000/GCST90025956/
ebi-a-GCST90018961	LDL cholesterol	2021	Sakaue S	NA	NA	34594039	European	343621	HG19/GRCh37	NA	NA	19037976	http://ftp.ebi.ac.uk/pub/databases/gwas/summary_statistics/GCST90018001-GCST90019000/GCST90018961/
ebi-a-GCST90092814	LDL cholesterol levels	2022	Richardson TG	NA	NA	35213538	European	115082	HG19/GRCh37	NA	NA	11590399	http://ftp.ebi.ac.uk/pub/databases/gwas/summary_statistics/GCST90092001-GCST90093000/GCST90092814/
ebi-a-GCST90025955	Apolipoprotein A1 levels	2021	Barton AR	NA	NA	34226706	European	398508	HG19/GRCh37	NA	NA	4218115	http://ftp.ebi.ac.uk/pub/databases/gwas/summary_statistics/GCST90025001-GCST90026000/GCST90025955/
ebi-a-GCST90025952	Apolipoprotein B levels	2021	Barton AR	NA	NA	34226706	European	435744	HG19/GRCh37	NA	NA	4231412	http://ftp.ebi.ac.uk/pub/databases/gwas/summary_statistics/GCST90025001-GCST90026000/GCST90025952/
ebi-a-GCST90002232	Fasting glucose	2021	Chen J	NA	NA	34059833	European	200622	HG19/GRCh37	NA	NA	31008728	Index of /pub/databases/gwas/summary_statistics/GCST90002001-GCST90003000/GCST90002232
ebi-a-GCST90025990	Calcium levels	2021	Barton AR	NA	NA	34226706	European	400792	HG19/GRCh37	NA	NA	4218949	http://ftp.ebi.ac.uk/pub/databases/gwas/summary_statistics/GCST90025001-GCST90026000/GCST90025990/
