# Supplementary material for: Circulating Metabolic Factors Mediating the Effect of Obesity‐Related Indicators on Meniscal Injuries: A Mendelian Randomization Study
Source: Int J Genomics. 2026 Feb 23;2026:8056288. doi: 10.1155/ijog/8056288 (PMC12929031; doi:10.1155/ijog/8056288)
Supplement: Supplementary file 12 — Supporting Information 12 Table S5: The causal effect estimation results of the three models of obesity‐related indicators on meniscal injuries. [file IJOG-2026-8056288-s008.xlsx]

## Sheet: Sheet1
	Table S5. The causal effect estimation results of the three models of obesity-related indicators on meniscal injuries
	id	exposure	method	nsnp	β	se	pval	or	or_lci95	or_uci95
1	ebi-a-GCST90014020	Waist circumference	Inverse variance weighted (fixed effects)	285	0.490605	0.0571545	9.18e-18	1.6333	1.46021	1.82691
2	ebi-a-GCST90014020	Waist circumference	MR Egger	285	0.535462	0.187065	0.004518	1.70824	1.1839	2.4648
3	ebi-a-GCST90014020	Waist circumference	Weighted median	285	0.477603	0.0999267	1.76e-06	1.61221	1.32544	1.96101
4	ieu-a-54	Hip circumference	Inverse variance weighted (multiplicative random effects)	73	0.157644	0.103588	0.128049	1.17075	0.955626	1.4343
5	ieu-a-54	Hip circumference	MR Egger	73	0.393489	0.392129	0.319043	1.48214	0.687231	3.19652
6	ieu-a-54	Hip circumference	Weighted median	73	0.235289	0.10657	0.0272555	1.26527	1.02676	1.55919
7	ieu-a-72	Waist-to-hip ratio	Inverse variance weighted (multiplicative random effects)	24	0.0317549	0.183207	0.862393	1.03226	0.720846	1.47822
8	ieu-a-72	Waist-to-hip ratio	MR Egger	24	-0.0748072	0.844359	0.930057	0.927922	0.177329	4.85562
9	ieu-a-72	Waist-to-hip ratio	Weighted median	24	0.128647	0.194634	0.508633	1.13729	0.776596	1.6655
10	ukb-b-2303	Body mass index (BMI)	Inverse variance weighted (fixed effects)	403	0.417104	0.0431168	3.9e-22	1.51756	1.39458	1.65138
11	ukb-b-2303	Body mass index (BMI)	MR Egger	403	0.310767	0.129892	0.0171932	1.36447	1.05779	1.76007
12	ukb-b-2303	Body mass index (BMI)	Weighted median	403	0.381608	0.0813425	2.71e-06	1.46464	1.24879	1.71779
13	ebi-a-GCST90013975	Body fat percentage	Inverse variance weighted (fixed effects)	344	0.435001	0.0620033	2.29e-12	1.54496	1.36817	1.7446
14	ebi-a-GCST90013975	Body fat percentage	MR Egger	344	0.567848	0.249995	0.0237415	1.76447	1.08097	2.88014
15	ebi-a-GCST90013975	Body fat percentage	Weighted median	344	0.370808	0.0977086	0.00014762	1.4489	1.19638	1.75473
16	ukb-b-20531	Leg fat percentage (right)	Inverse variance weighted (fixed effects)	351	0.647042	0.0776539	7.92e-17	1.90988	1.64024	2.22386
17	ukb-b-20531	Leg fat percentage (right)	MR Egger	351	0.718727	0.311875	0.021779	2.05182	1.11344	3.78105
18	ukb-b-20531	Leg fat percentage (right)	Weighted median	351	0.597871	0.12871	3.4e-06	1.81824	1.41284	2.33998
19	ukb-b-18377	Leg fat percentage (left)	Inverse variance weighted (fixed effects)	350	0.664334	0.0787492	3.28e-17	1.9432	1.66527	2.26751
20	ukb-b-18377	Leg fat percentage (left)	MR Egger	350	0.867916	0.331855	0.00930172	2.38194	1.24294	4.5647
21	ukb-b-18377	Leg fat percentage (left)	Weighted median	350	0.663251	0.130491	3.72e-07	1.94109	1.50304	2.50681
