# Supplementary material for: Circulating Metabolic Factors Mediating the Effect of Obesity‐Related Indicators on Meniscal Injuries: A Mendelian Randomization Study
Source: Int J Genomics. 2026 Feb 23;2026:8056288. doi: 10.1155/ijog/8056288 (PMC12929031; doi:10.1155/ijog/8056288)
Supplement: Supplementary file 13 — Supporting Information 13 Table S6: The causal effect estimation results of the three models of circulating metabolic factors on meniscal injuries. [file IJOG-2026-8056288-s009.xlsx]

## Sheet: Sheet1
	Table S6. The causal effect estimation results of the three models of circulating metabolic factors on meniscal injuries
	id	exposure	method	nsnp	β	se	pval	or	or_lci95	or_uci95
1	ebi-a-GCST90018977	Serum uric acid levels	Inverse variance weighted	231	0.128339	0.0507265	0.0114057	1.13694	1.02934	1.25579
2	ebi-a-GCST90018977	Serum uric acid levels	MR Egger	231	-0.0186043	0.112356	0.868631	0.981568	0.787554	1.22338
3	ebi-a-GCST90018977	Serum uric acid levels	Weighted median	231	0.0597219	0.0848841	0.481701	1.06154	0.898839	1.25369
4	ebi-a-GCST005348	bone mineral density	Inverse variance weighted	81	0.104203	0.0327871	0.00148211	1.10983	1.04075	1.18349
5	ebi-a-GCST005348	bone mineral density	MR Egger	81	0.131139	0.106816	0.223199	1.14013	0.924762	1.40565
6	ebi-a-GCST005348	bone mineral density	Weighted median	81	0.122958	0.0519232	0.0178811	1.13084	1.02141	1.25198
7	ebi-a-GCST90000618	Serum 25-Hydroxyvitamin D levels	Inverse variance weighted	107	0.0929359	0.047247	0.18554	1.09739	1.00033	1.20387
8	ebi-a-GCST90000618	Serum 25-Hydroxyvitamin D levels	MR Egger	107	0.012283	0.0747151	0.158725	1.01236	0.874451	1.17202
9	ebi-a-GCST90000618	Serum 25-Hydroxyvitamin D levels	Weighted median	107	0.0969961	0.071913	0.237946	1.10186	0.956999	1.26864
10	ebi-a-GCST90025953	Total cholesterol levels	Inverse variance weighted	190	-0.0391976	0.0347015	0.25866	0.961561	0.898335	1.02924
11	ebi-a-GCST90025953	Total cholesterol levels	MR Egger	190	-0.00433787	0.0553157	0.937577	0.995672	0.893368	1.10969
12	ebi-a-GCST90025953	Total cholesterol levels	Weighted median	190	0.0431054	0.0640072	0.500663	1.04405	0.920951	1.1836
13	ebi-a-GCST90018975	Triglycerides	Inverse variance weighted	212	-0.0382991	0.0347766	0.270771	0.962425	0.89901	1.03031
14	ebi-a-GCST90018975	Triglycerides	MR Egger	212	-0.0514369	0.062798	0.413667	0.949864	0.839859	1.07428
15	ebi-a-GCST90018975	Triglycerides	Weighted median	212	-0.0595855	0.063097	0.344992	0.942155	0.832555	1.06618
16	ebi-a-GCST90092992	Total triglycerides levels	Inverse variance weighted	63	-0.00944484	0.0374009	0.800631	0.9906	0.920581	1.06594
17	ebi-a-GCST90092992	Total triglycerides levels	MR Egger	63	-0.0214178	0.0681213	0.754251	0.97881	0.85647	1.11862
18	ebi-a-GCST90092992	Total triglycerides levels	Weighted median	63	-0.0606381	0.0586119	0.300869	0.941164	0.839023	1.05574
19	ebi-a-GCST90025956	HDL cholesterol levels	Inverse variance weighted	329	-0.00543672	0.0252696	0.829651	0.994578	0.946518	1.04508
20	ebi-a-GCST90025956	HDL cholesterol levels	MR Egger	329	-0.0455998	0.0435918	0.296298	0.955424	0.877183	1.04064
21	ebi-a-GCST90025956	HDL cholesterol levels	Weighted median	329	-0.0411941	0.0495421	0.405693	0.959643	0.87084	1.0575
22	ebi-a-GCST90018961	LDL cholesterol	Inverse variance weighted	147	-0.0204506	0.0344614	0.55289	0.979757	0.915765	1.04822
23	ebi-a-GCST90018961	LDL cholesterol	MR Egger	147	0.00506172	0.049537	0.918755	1.00507	0.912077	1.10755
24	ebi-a-GCST90018961	LDL cholesterol	Weighted median	147	0.0357136	0.0581187	0.538889	1.03636	0.92478	1.1614
25	ebi-a-GCST90092814	LDL cholesterol levels	Inverse variance weighted	42	-0.0122525	0.0457046	0.788637	0.987822	0.90318	1.0804
26	ebi-a-GCST90092814	LDL cholesterol levels	MR Egger	42	-0.0354441	0.0849907	0.678776	0.965177	0.817074	1.14012
27	ebi-a-GCST90092814	LDL cholesterol levels	Weighted median	42	0.0412079	0.0735256	0.575168	1.04207	0.902215	1.2036
28	ebi-a-GCST90025955	Apolipoprotein A1 levels	Inverse variance weighted	269	-0.0340995	0.0283098	0.228392	0.966475	0.914309	1.02162
29	ebi-a-GCST90025955	Apolipoprotein A1 levels	MR Egger	269	-0.0530015	0.0503396	0.293348	0.948379	0.859274	1.04672
30	ebi-a-GCST90025955	Apolipoprotein A1 levels	Weighted median	269	-0.0560594	0.0498613	0.260882	0.945483	0.857454	1.04255
31	ebi-a-GCST90025952	Apolipoprotein B levels	Inverse variance weighted	182	-0.00840089	0.0291748	0.773385	0.991634	0.936521	1.04999
32	ebi-a-GCST90025952	Apolipoprotein B levels	MR Egger	182	0.0245576	0.0389807	0.529497	1.02486	0.949476	1.10623
33	ebi-a-GCST90025952	Apolipoprotein B levels	Weighted median	182	0.0264218	0.0461754	0.567183	1.02677	0.937928	1.12404
34	ebi-a-GCST90002232	Fasting glucose	Inverse variance weighted	59	-0.0728191	0.16214	0.653351	0.929769	0.676641	1.27759
35	ebi-a-GCST90002232	Fasting glucose	Inverse variance weighted (multiplicative random effects)	59	-0.0728191	0.173385	0.674497	0.929769	0.661891	1.30606
36	ebi-a-GCST90002232	Fasting glucose	Weighted median	59	0.0879984	0.228821	0.700553	1.09199	0.697335	1.70999
37	ebi-a-GCST90025990	Calcium levels	Inverse variance weighted	210	0.00305973	0.0430486	0.943337	1.00306	0.921903	1.09137
38	ebi-a-GCST90025990	Calcium levels	MR Egger	210	-0.109277	0.0860767	0.20563	0.896482	0.757306	1.06123
39	ebi-a-GCST90025990	Calcium levels	Weighted median	210	0.0225816	0.0898055	0.801466	1.02284	0.857755	1.21969
