# Supplementary material for: Circulating Metabolic Factors Mediating the Effect of Obesity‐Related Indicators on Meniscal Injuries: A Mendelian Randomization Study
Source: Int J Genomics. 2026 Feb 23;2026:8056288. doi: 10.1155/ijog/8056288 (PMC12929031; doi:10.1155/ijog/8056288)
Supplement: Supplementary file 23 — Supporting Information 23 Table S16: Pleiotropy test of MR of obesity‐related indicators on circulating metabolic factors. [file IJOG-2026-8056288-s019.xlsx]

## Sheet: Sheet1
Table S16. Pleiotropy test of MR of obesity-related indicators on circulating metabolic factors
Exposure	Outcome	egger_intercept	se	pval
Waist circumference||ebi-a-GCST90014020	uric acid ||ebi-a-GCST90018977	0.00135152	0.000815459	0.0985138
Waist circumference||ebi-a-GCST90014020	Bone mineral density||ebi-a-GCST005348	-0.00154802	0.00155366	0.319868
Waist circumference||ebi-a-GCST90014020	Serum 25-Hydroxyvitamin D levels||ebi-a-GCST90000618	-2.76805e-05	0.000732538	0.969884
Waist circumference||ebi-a-GCST90014020	TC||ebi-a-GCST90025953	1.95358e-05	0.00276186	0.994405
Waist circumference||ebi-a-GCST90014020	triglycerides||ebi-a-GCST90018975	0.00384772	0.000708353	1.18423e-07
Waist circumference||ebi-a-GCST90014020	triglycerides||ebi-a-GCST90092992	0.00410572	0.00106384	0.000138198
Waist circumference||ebi-a-GCST90014020	HDL cholesterol||ebi-a-GCST90025956	0.00110863	0.00265972	0.679985
Waist circumference||ebi-a-GCST90014020	LDL cholesterol||ebi-a-GCST90018961	0.00175779	0.000590106	0.00312725
Waist circumference||ebi-a-GCST90014020	LDL cholesterol||ebi-a-GCST90092814	0.00121506	0.000972615	0.212489
Waist circumference||ebi-a-GCST90014020	Apolipoprotein A1 levels|||ebi-a-GCST90025955	-0.00295716	0.00239091	0.226072
Waist circumference||ebi-a-GCST90014020	Apolipoprotein B levels||ebi-a-GCST90025952	0.00127918	0.00113455	0.261846
Waist circumference||ebi-a-GCST90014020	Fasting glucose || id:ebi-a-GCST90002232	0.000764695	0.000482091	0.113757
Waist circumference||ebi-a-GCST90014020	Calcium levels||GCST90025990	6.37689e-06	0.00100595	0.994953
BMI||ukb-b-2303	uric acid ||ebi-a-GCST90018977	0.00185061	0.000637627	0.00390982
BMI||ukb-b-2303	Bone mineral density||ebi-a-GCST005348	-0.00150854	0.00120744	0.212217
BMI||ukb-b-2303	Serum 25-Hydroxyvitamin D levels||ebi-a-GCST90000618	0.000578136	0.000551727	0.295346
BMI||ukb-b-2303	TC||ebi-a-GCST90025953	0.00012827	0.00186541	0.945453
BMI||ukb-b-2303	triglycerides||ebi-a-GCST90018975	0.00313914	0.000577286	9.37249e-08
BMI||ukb-b-2303	triglycerides||ebi-a-GCST90092992	0.00352313	0.000819528	2.13095e-05
BMI||ukb-b-2303	HDL cholesterol||ebi-a-GCST90025956	-4.53056e-05	0.00216635	0.983403
BMI||ukb-b-2303	LDL cholesterol||ebi-a-GCST90018961	0.00122489	0.000494237	0.013593
BMI||ukb-b-2303	LDL cholesterol||ebi-a-GCST90092814	0.000743404	0.000768667	0.334023
BMI||ukb-b-2303	Apolipoprotein A1 levels|||ebi-a-GCST90025955	0.000542804	0.001798	0.764038
BMI||ukb-b-2303	Apolipoprotein B levels||ebi-a-GCST90025952	-1.90351e-05	0.00180463	0.991625
BMI||ukb-b-2303	Fasting glucose || id:ebi-a-GCST90002232	0.000533857	0.000348848	0.126685
BMI||ukb-b-2303	Calcium levels||GCST90025990	0.00195764	0.0024432	0.426772
Body fat percentage||ebi-a-GCST90013975	uric acid ||ebi-a-GCST90018977	0.00137656	0.000825696	0.0963829
Body fat percentage||ebi-a-GCST90013975	Bone mineral density||ebi-a-GCST005348	0.000320883	0.00165122	0.846026
Body fat percentage||ebi-a-GCST90013975	Serum 25-Hydroxyvitamin D levels||ebi-a-GCST90000618	-0.000988813	0.000738656	0.181707
Body fat percentage||ebi-a-GCST90013975	TC||ebi-a-GCST90025953	2.50886e-05	0.00233754	0.991485
Body fat percentage||ebi-a-GCST90013975	triglycerides||ebi-a-GCST90018975	0.00178347	0.00083372	0.0331397
Body fat percentage||ebi-a-GCST90013975	triglycerides||ebi-a-GCST90092992	0.00322693	0.00120869	0.00793043
Body fat percentage||ebi-a-GCST90013975	HDL cholesterol||ebi-a-GCST90025956	-0.00356282	0.00248818	0.160139
Body fat percentage||ebi-a-GCST90013975	LDL cholesterol||ebi-a-GCST90018961	0.00159503	0.000718256	0.0270116
Body fat percentage||ebi-a-GCST90013975	LDL cholesterol||ebi-a-GCST90092814	0.00129762	0.0010619	0.222491
Body fat percentage||ebi-a-GCST90013975	Apolipoprotein A1 levels|||ebi-a-GCST90025955	-0.00137624	0.00245168	0.577693
Body fat percentage||ebi-a-GCST90013975	Apolipoprotein B levels||ebi-a-GCST90025952	0.00148644	0.00111452	0.184257
Body fat percentage||ebi-a-GCST90013975	Fasting glucose || id:ebi-a-GCST90002232	0.000498519	0.000520156	0.338512
Body fat percentage||ebi-a-GCST90013975	Calcium levels||GCST90025990	-0.00331738	0.00188757	0.085488
Leg fat percentage(left)||ukb-b-18377	uric acid ||ebi-a-GCST90018977	0.00066199	0.000837325	0.42973
Leg fat percentage(left)||ukb-b-18377	Bone mineral density||ebi-a-GCST005348	-2.0514e-05	0.00164316	0.990046
Leg fat percentage(left)||ukb-b-18377	Serum 25-Hydroxyvitamin D levels||ebi-a-GCST90000618	0.000444137	0.000797351	0.577893
Leg fat percentage(left)||ukb-b-18377	TC||ebi-a-GCST90025953	0.00235855	0.00110368	0.0340812
Leg fat percentage(left)||ukb-b-18377	triglycerides||ebi-a-GCST90018975	0.00250837	0.000793396	0.00171302
Leg fat percentage(left)||ukb-b-18377	triglycerides||ebi-a-GCST90092992	0.00399615	0.00119344	0.000899812
Leg fat percentage(left)||ukb-b-18377	HDL cholesterol||ebi-a-GCST90025956	-0.00547844	0.00303616	0.0812176
Leg fat percentage(left)||ukb-b-18377	LDL cholesterol||ebi-a-GCST90018961	0.00298921	0.000734976	5.86841e-05
Leg fat percentage(left)||ukb-b-18377	LDL cholesterol||ebi-a-GCST90092814	0.00201716	0.00112988	0.0750536
Leg fat percentage(left)||ukb-b-18377	Apolipoprotein A1 levels|||ebi-a-GCST90025955	-0.00210303	0.00249911	0.406306
Leg fat percentage(left)||ukb-b-18377	Apolipoprotein B levels||ebi-a-GCST90025952	0.000928878	0.00344959	0.789258
Leg fat percentage(left)||ukb-b-18377	Fasting glucose || id:ebi-a-GCST90002232	0.000184044	0.000516974	0.72205
Leg fat percentage(left)||ukb-b-18377	Calcium levels||GCST90025990	-0.00218921	0.00328153	0.509191
Leg fat percentage(right)||ukb-b-20531	uric acid ||ebi-a-GCST90018977	0.000988689	0.000805323	0.220404
Leg fat percentage(right)||ukb-b-20531	Bone mineral density||ebi-a-GCST005348	0.00034847	0.00157206	0.824699
Leg fat percentage(right)||ukb-b-20531	Serum 25-Hydroxyvitamin D levels||ebi-a-GCST90000618	-0.000801381	0.000735922	0.276961
Leg fat percentage(right)||ukb-b-20531	TC||ebi-a-GCST90025953	0.00140195	0.00216067	0.520928
Leg fat percentage(right)||ukb-b-20531	triglycerides||ebi-a-GCST90018975	0.00258047	0.000794511	0.00128004
Leg fat percentage(right)||ukb-b-20531	triglycerides||ebi-a-GCST90092992	0.00355558	0.00120302	0.00332808
Leg fat percentage(right)||ukb-b-20531	HDL cholesterol||ebi-a-GCST90025956	-0.00242543	0.00363986	0.510452
Leg fat percentage(right)||ukb-b-20531	LDL cholesterol||ebi-a-GCST90018961	0.00238108	0.000764924	0.00200214
Leg fat percentage(right)||ukb-b-20531	LDL cholesterol||ebi-a-GCST90092814	0.00050108	0.0010948	0.647448
Leg fat percentage(right)||ukb-b-20531	Apolipoprotein A1 levels|||ebi-a-GCST90025955	-0.000568981	0.00296937	0.849292
Leg fat percentage(right)||ukb-b-20531	Apolipoprotein B levels||ebi-a-GCST90025952	-0.00239352	0.00316099	0.453994
Leg fat percentage(right)||ukb-b-20531	Fasting glucose || id:ebi-a-GCST90002232	0.000588343	0.00049018	0.23083
Leg fat percentage(right)||ukb-b-20531	Calcium levels||GCST90025990	0.00204873	0.00201768	0.316887
