# Supplementary material for: Circulating Metabolic Factors Mediating the Effect of Obesity‐Related Indicators on Meniscal Injuries: A Mendelian Randomization Study
Source: Int J Genomics. 2026 Feb 23;2026:8056288. doi: 10.1155/ijog/8056288 (PMC12929031; doi:10.1155/ijog/8056288)
Supplement: Supplementary file 25 — Supporting Information 25 Table S18: The Steiger directivity test of MR of obesity‐related indicators on circulating metabolic factors. [file IJOG-2026-8056288-s021.xlsx]

## Sheet: Sheet1
Table S18. The Steiger directivity test of MR of obesity-related indicators on circulating metabolic factors
Exposure	Outcome	Steiger pvalue	SNP r2 exposure	SNP r2 outcome	Correct causal direction
Waist circumference||ebi-a-GCST90014020	uric acid ||ebi-a-GCST90018977	0	0.0387262	0.0061562	TRUE
Waist circumference||ebi-a-GCST90014020	Bone mineral density||ebi-a-GCST005348	1.95332e-126	0.0431443	0.0105795	TRUE
Waist circumference||ebi-a-GCST90014020	Serum 25-Hydroxyvitamin D levels||ebi-a-GCST90000618	0	0.0375083	0.00145188	TRUE
Waist circumference||ebi-a-GCST90014020	TC||ebi-a-GCST90025953	3.70309e-115	0.00467487	0.000354757	TRUE
Waist circumference||ebi-a-GCST90014020	HDL cholesterol||ebi-a-GCST90025956	4.99866e-104	0.00431786	0.000310576	TRUE
Waist circumference||ebi-a-GCST90014020	LDL cholesterol||ebi-a-GCST90092814	0	0.0442543	0.00487045	TRUE
Waist circumference||ebi-a-GCST90014020	Apolipoprotein A1 levels|||ebi-a-GCST90025955	0	0.00494992	0.000282607	TRUE
Waist circumference||ebi-a-GCST90014020	Apolipoprotein B levels||ebi-a-GCST90025952	3.3388e-129	0.0185853	0.00112027	TRUE
Waist circumference||ebi-a-GCST90014020	Fasting glucose || id:ebi-a-GCST90002232	0	0.0580052	0.00349196	TRUE
Waist circumference||ebi-a-GCST90014020	Calcium levels||GCST90025990	0	0.0212159	0.00104143	TRUE
BMI||ukb-b-2303	Bone mineral density||ebi-a-GCST005348	0	0.0592036	0.014346	TRUE
BMI||ukb-b-2303	Serum 25-Hydroxyvitamin D levels||ebi-a-GCST90000618	0	0.0437793	0.00869994	TRUE
BMI||ukb-b-2303	TC||ebi-a-GCST90025953	1.48767e-252	0.00793127	0.000303775	TRUE
BMI||ukb-b-2303	HDL cholesterol||ebi-a-GCST90025956	3.38021e-210	0.00790219	0.000488099	TRUE
BMI||ukb-b-2303	LDL cholesterol||ebi-a-GCST90092814	0	0.0588028	0.00640723	TRUE
BMI||ukb-b-2303	Apolipoprotein A1 levels|||ebi-a-GCST90025955	6.19121e-243	0.00805379	0.000315477	TRUE
BMI||ukb-b-2303	Apolipoprotein B levels||ebi-a-GCST90025952	2.73885e-127	0.00544027	0.000529531	TRUE
BMI||ukb-b-2303	Fasting glucose || id:ebi-a-GCST90002232	0	0.0580052	0.00349196	TRUE
BMI||ukb-b-2303	Calcium levels||GCST90025990	5.73227e-225	0.00857719	0.000552507	TRUE
Body fat percentage||ebi-a-GCST90013975	uric acid ||ebi-a-GCST90018977	0	0.0456663	0.0065894	TRUE
Body fat percentage||ebi-a-GCST90013975	Bone mineral density||ebi-a-GCST005348	3.67661e-141	0.0509169	0.0132803	TRUE
Body fat percentage||ebi-a-GCST90013975	Serum 25-Hydroxyvitamin D levels||ebi-a-GCST90000618	0	0.0453431	0.00162986	TRUE
Body fat percentage||ebi-a-GCST90013975	TC||ebi-a-GCST90025953	5.27565e-187	0.00736436	0.000497578	TRUE
Body fat percentage||ebi-a-GCST90013975	HDL cholesterol||ebi-a-GCST90025956	5.49831e-150	0.00619736	0.000426382	TRUE
Body fat percentage||ebi-a-GCST90013975	LDL cholesterol||ebi-a-GCST90092814	0	0.051833	0.00619337	TRUE
Body fat percentage||ebi-a-GCST90013975	Apolipoprotein A1 levels|||ebi-a-GCST90025955	1.37515e-152	0.00665011	0.000524339	TRUE
Body fat percentage||ebi-a-GCST90013975	Apolipoprotein B levels||ebi-a-GCST90025952	0	0.0243372	0.00143282	TRUE
Body fat percentage||ebi-a-GCST90013975	Fasting glucose || id:ebi-a-GCST90002232	0	0.0502058	0.00347802	TRUE
Body fat percentage||ebi-a-GCST90013975	Calcium levels||GCST90025990	7.89836e-227	0.00815463	0.000352114	TRUE
Body fat percentage||ebi-a-GCST90013975	uric acid ||ebi-a-GCST90018977	0	0.0384796	0.00631086	TRUE
Body fat percentage||ebi-a-GCST90013975	Bone mineral density||ebi-a-GCST005348	6.88514e-118	0.0441361	0.0120287	TRUE
Leg fat percentage(right)||ukb-b-20531	Serum 25-Hydroxyvitamin D levels||ebi-a-GCST90000618	0	0.040298	0.00204069	TRUE
Leg fat percentage(right)||ukb-b-20531	TC||ebi-a-GCST90025953	1.53146e-165	0.00582632	0.000339387	TRUE
Leg fat percentage(right)||ukb-b-20531	HDL cholesterol||ebi-a-GCST90025956	1.19366e-96	0.00422909	0.000396938	TRUE
Leg fat percentage(right)||ukb-b-20531	LDL cholesterol||ebi-a-GCST90092814	0	0.0436114	0.00593386	TRUE
Leg fat percentage(right)||ukb-b-20531	Apolipoprotein A1 levels|||ebi-a-GCST90025955	1.89971e-112	0.00459466	0.000360649	TRUE
Leg fat percentage(right)||ukb-b-20531	Apolipoprotein B levels||ebi-a-GCST90025952	5.2585e-123	0.00511786	0.000469126	TRUE
Leg fat percentage(right)||ukb-b-20531	Fasting glucose || id:ebi-a-GCST90002232	0	0.0432923	0.00322528	TRUE
Leg fat percentage(right)||ukb-b-20531	Calcium levels||GCST90025990	3.98788e-176	0.0063663	0.000348073	TRUE
Leg fat percentage(right)||ukb-b-20531	uric acid ||ebi-a-GCST90018977	0	0.0383497	0.00617275	TRUE
Leg fat percentage(right)||ukb-b-20531	Bone mineral density||ebi-a-GCST005348	1.30555e-111	0.0440894	0.0126241	TRUE
Leg fat percentage(left)||ukb-b-18377	Serum 25-Hydroxyvitamin D levels||ebi-a-GCST90000618	0	0.0390309	0.00187231	TRUE
Leg fat percentage(left)||ukb-b-18377	HDL cholesterol||ebi-a-GCST90025956	2.98068e-114	0.0044428	0.000307365	TRUE
Leg fat percentage(left)||ukb-b-18377	LDL cholesterol||ebi-a-GCST90092814	0	0.0588028	0.00640723	TRUE
Leg fat percentage(left)||ukb-b-18377	Apolipoprotein A1 levels|||ebi-a-GCST90025955	5.85653e-132	0.00480316	0.000268189	TRUE
Leg fat percentage(left)||ukb-b-18377	Apolipoprotein B levels||ebi-a-GCST90025952	2.73885e-127	0.00544027	0.000529531	TRUE
Leg fat percentage(left)||ukb-b-18377	Fasting glucose || id:ebi-a-GCST90002232	0	0.0434607	0.0034014	TRUE
Leg fat percentage(left)||ukb-b-18377	Calcium levels||GCST90025990	4.26816e-126	0.00511811	0.000396464	TRUE
