# Supplementary material for: Circulating Metabolic Factors Mediating the Effect of Obesity‐Related Indicators on Meniscal Injuries: A Mendelian Randomization Study
Source: Int J Genomics. 2026 Feb 23;2026:8056288. doi: 10.1155/ijog/8056288 (PMC12929031; doi:10.1155/ijog/8056288)
Supplement: Supplementary file 26 — Supporting Information 26 Table S19: Instrumental variable screening of obesity‐related indicators on circulating metabolic factors and F test of instrumental variables. [file IJOG-2026-8056288-s022.xlsx]

## Sheet: Sheet1
Table S19. Instrumental variables screening of obesity-related indicators on circulating metabolic factors and F test of instrumental variables
Exposure	Outcomes	Number of SNPs	Median of F	Fmin	Fmax
Waist circumference||ebi-a-GCST90014020	uric acid ||ebi-a-GCST90018977	295	36.7944	14.4537	156.243
Waist circumference||ebi-a-GCST90014020	Bone mineral density||ebi-a-GCST005348	304	36.79	14.4537	643.964
Waist circumference||ebi-a-GCST90014020	Serum 25-Hydroxyvitamin D levels||ebi-a-GCST90000618	281	38.2164	14.4537	643.964
Waist circumference||ebi-a-GCST90014020	TC||ebi-a-GCST90025953	31	41.4383	19.1174	156.243
Waist circumference||ebi-a-GCST90014020	HDL cholesterol||ebi-a-GCST90025956	30	39.8447	19.1174	131.413
Waist circumference||ebi-a-GCST90014020	LDL cholesterol||ebi-a-GCST90092814	318	40.1979	13.1252	643.964
Waist circumference||ebi-a-GCST90014020	Apolipoprotein A1 levels|||ebi-a-GCST90025955	31	43.861	19.1174	156.243
Waist circumference||ebi-a-GCST90014020	Apolipoprotein B levels||ebi-a-GCST90025952	119	44.4839	18.681	276.773
Waist circumference||ebi-a-GCST90014020	Fasting glucose || id:ebi-a-GCST90002232	299	40.5489	14.4537	643.965
Waist circumference||ebi-a-GCST90014020	Calcium levels||GCST90025990	119	51.0163	18.681	643.965
BMI||ukb-b-2303	Bone mineral density||ebi-a-GCST005348	428	57.9516	27.0151	1182.04
BMI||ukb-b-2303	Serum 25-Hydroxyvitamin D levels||ebi-a-GCST90000618	403	54.3556	27.0151	466.996
BMI||ukb-b-2303	TC||ebi-a-GCST90025953	52	62.7542	27.0793	224.063
BMI||ukb-b-2303	HDL cholesterol||ebi-a-GCST90025956	49	66.33	27.0793	224.063
BMI||ukb-b-2303	LDL cholesterol||ebi-a-GCST90092814	430	57.3034	27.0151	1182.04
BMI||ukb-b-2303	Apolipoprotein A1 levels|||ebi-a-GCST90025955	50	66.2482	27.0151	224.063
BMI||ukb-b-2303	Apolipoprotein B levels||ebi-a-GCST90025952	53	66.0731	27.0793	224.063
BMI||ukb-b-2303	Fasting glucose || id:ebi-a-GCST90002232	422	57.6104	27.0151	1182.04
BMI||ukb-b-2303	Calcium levels||GCST90025990	52	67.8113	27.0793	224.063
Body fat percentage||ebi-a-GCST90013975	uric acid ||ebi-a-GCST90018977	350	28.953	13.4225	107.478
Body fat percentage||ebi-a-GCST90013975	Bone mineral density||ebi-a-GCST005348	362	28.7431	13.4225	333.748
Body fat percentage||ebi-a-GCST90013975	Serum 25-Hydroxyvitamin D levels||ebi-a-GCST90000618	329	28.0696	13.4225	107.478
Body fat percentage||ebi-a-GCST90013975	TC||ebi-a-GCST90025953	46	31.8587	13.4225	98.0475
Body fat percentage||ebi-a-GCST90013975	HDL cholesterol||ebi-a-GCST90025956	41	30.232	13.4225	86.3084
Body fat percentage||ebi-a-GCST90013975	LDL cholesterol||ebi-a-GCST90092814	373	28.5362	13.4225	333.748
Body fat percentage||ebi-a-GCST90013975	Apolipoprotein A1 levels|||ebi-a-GCST90025955	42	31.5962	13.4225	98.0475
Body fat percentage||ebi-a-GCST90013975	Apolipoprotein B levels||ebi-a-GCST90025952	157	31.3873	13.4225	107.478
Body fat percentage||ebi-a-GCST90013975	Fasting glucose || id:ebi-a-GCST90002232	357	28.7488	13.4225	333.748
Body fat percentage||ebi-a-GCST90013975	Calcium levels||GCST90025990	48	33.9412	13.4225	98.0475
Leg fat percentage(right)||ukb-b-20531	uric acid ||ebi-a-GCST90018977	345	18.9419	11.086	74.0563
Leg fat percentage(right)||ukb-b-20531	Bone mineral density||ebi-a-GCST005348	368	20.3451	11.086	240.277
Leg fat percentage(right)||ukb-b-20531	Serum 25-Hydroxyvitamin D levels||ebi-a-GCST90000618	336	20.3227	11.086	240.277
Leg fat percentage(right)||ukb-b-20531	TC||ebi-a-GCST90025953	35	28.1101	11.8455	240.277
Leg fat percentage(right)||ukb-b-20531	HDL cholesterol||ebi-a-GCST90025956	31	23.0393	11.8455	53.0809
Leg fat percentage(right)||ukb-b-20531	LDL cholesterol||ebi-a-GCST90092814	366	20.2222	11.8455	240.277
Leg fat percentage(right)||ukb-b-20531	Apolipoprotein A1 levels|||ebi-a-GCST90025955	33	23.5197	11.8455	53.0809
Leg fat percentage(right)||ukb-b-20531	Apolipoprotein B levels||ebi-a-GCST90025952	37	23.3238	11.8456	53.0809
Leg fat percentage(right)||ukb-b-20531	Fasting glucose || id:ebi-a-GCST90002232	361	20.3437	11.8455	240.277
Leg fat percentage(right)||ukb-b-20531	Calcium levels||GCST90025990	37	29.0516	11.8455	240.277
Leg fat percentage(left)||ukb-b-18377	uric acid ||ebi-a-GCST90018977	341	18.6008	10.5748	76.7982
Leg fat percentage(left)||ukb-b-18377	Bone mineral density||ebi-a-GCST005348	364	20.018	10.5748	237.39
Leg fat percentage(left)||ukb-b-18377	Serum 25-Hydroxyvitamin D levels||ebi-a-GCST90000618	333	19.351	10.5748	76.7982
Leg fat percentage(left)||ukb-b-18377	HDL cholesterol||ebi-a-GCST90025956	32	22.8605	10.5748	52.8699
Leg fat percentage(left)||ukb-b-18377	LDL cholesterol||ebi-a-GCST90092814	430	19.8757	10.5748	237.39
Leg fat percentage(left)||ukb-b-18377	Apolipoprotein A1 levels|||ebi-a-GCST90025955	34	23.2677	10.5748	52.8699
Leg fat percentage(left)||ukb-b-18377	Apolipoprotein B levels||ebi-a-GCST90025952	38	23.5426	10.5748	54.957
Leg fat percentage(left)||ukb-b-18377	Fasting glucose || id:ebi-a-GCST90002232	359	20.0099	10.5748	237.39
Leg fat percentage(left)||ukb-b-18377	Calcium levels||GCST90025990	36	23.405	10.5748	56.6569
