# Supplementary material for: Circulating Metabolic Factors Mediating the Effect of Obesity‐Related Indicators on Meniscal Injuries: A Mendelian Randomization Study
Source: Int J Genomics. 2026 Feb 23;2026:8056288. doi: 10.1155/ijog/8056288 (PMC12929031; doi:10.1155/ijog/8056288)
Supplement: Supplementary file 27 — Supporting Information 27 Table S20: The causal effect estimation results of the three models of obesity‐related indicators on circulating metabolic factors. [file IJOG-2026-8056288-s023.xlsx]

## Sheet: Sheet1
	Table 20. The causal effect estimation results of the three models of obesity-related indicators on circulating metabolic factors
	exposure	outcome	method	nsnp	b	se	pval	or	or_lci95	or_uci95
1	Waist circumference||ebi-a-GCST90014020	uric acid ||ebi-a-GCST90018977	Inverse variance weighted (multiplicative random effects)	295	0.251703	0.0147834	5.27e-65	1.28621	1.24948	1.32403
2	Waist circumference||ebi-a-GCST90014020	uric acid ||ebi-a-GCST90018977	MR Egger	295	0.166283	0.0536054	0.00210973	1.18091	1.06313	1.31173
3	Waist circumference||ebi-a-GCST90014020	uric acid ||ebi-a-GCST90018977	Weighted median	295	0.255019	0.013528	2.87e-79	1.29049	1.25672	1.32516
4	Waist circumference||ebi-a-GCST90014020	Bone mineral density||ebi-a-GCST005348	Inverse variance weighted (fixed effects)	304	0.0169379	0.0332748	0.610731	1.01708	0.952866	1.08563
5	Waist circumference||ebi-a-GCST90014020	Bone mineral density||ebi-a-GCST005348	MR Egger	304	0.108016	0.0972781	0.267717	1.11407	0.920674	1.34808
6	Waist circumference||ebi-a-GCST90014020	Bone mineral density||ebi-a-GCST005348	Weighted median	304	-0.0165863	0.039713	0.676199	0.98355	0.909897	1.06317
7	Waist circumference||ebi-a-GCST90014020	Serum 25-Hydroxyvitamin D levels||ebi-a-GCST90000618	Inverse variance weighted (multiplicative random effects)	281	0.0107269	0.0142073	0.450234	1.01078	0.983026	1.03933
8	Waist circumference||ebi-a-GCST90014020	Serum 25-Hydroxyvitamin D levels||ebi-a-GCST90000618	MR Egger	281	0.0124329	0.0473377	0.793021	1.01251	0.922794	1.11095
9	Waist circumference||ebi-a-GCST90014020	Serum 25-Hydroxyvitamin D levels||ebi-a-GCST90000618	Weighted median	281	0.00666031	0.0153691	0.664755	1.00668	0.97681	1.03747
10	Waist circumference||ebi-a-GCST90014020	TC||ebi-a-GCST90025953	Inverse variance weighted (multiplicative random effects)	31	-0.0896202	0.0547887	0.101894	0.914278	0.821186	1.01792
11	Waist circumference||ebi-a-GCST90014020	TC||ebi-a-GCST90025953	MR Egger	31	-0.0906746	0.15914	0.573215	0.913315	0.668587	1.24762
12	Waist circumference||ebi-a-GCST90014020	TC||ebi-a-GCST90025953	Weighted median	31	-0.121649	0.0464032	0.00875245	0.885459	0.80848	0.969767
13	Waist circumference||ebi-a-GCST90014020	HDL cholesterol||ebi-a-GCST90025956	Inverse variance weighted (multiplicative random effects)	30	-0.0989314	0.0484014	0.0409557	0.905805	0.823824	0.995944
14	Waist circumference||ebi-a-GCST90014020	HDL cholesterol||ebi-a-GCST90025956	MR Egger	30	-0.163564	0.162649	0.323209	0.849112	0.617327	1.16793
15	Waist circumference||ebi-a-GCST90014020	HDL cholesterol||ebi-a-GCST90025956	Weighted median	30	-0.0777582	0.0442701	0.079012	0.925188	0.848294	1.00905
16	Waist circumference||ebi-a-GCST90014020	LDL cholesterol||ebi-a-GCST90092814	Inverse variance weighted (fixed effects)	318	-0.124892	0.0164617	3.28e-14	0.882592	0.85457	0.911533
17	Waist circumference||ebi-a-GCST90014020	LDL cholesterol||ebi-a-GCST90092814	MR Egger	318	-0.196646	0.0610606	0.00141278	0.821481	0.728822	0.92592
18	Waist circumference||ebi-a-GCST90014020	LDL cholesterol||ebi-a-GCST90092814	Weighted median	318	-0.186839	0.0286639	7.11e-11	0.829577	0.784256	0.877518
19	Waist circumference||ebi-a-GCST90014020	Apolipoprotein A1 levels|||ebi-a-GCST90025955	Inverse variance weighted (multiplicative random effects)	31	-0.00687673	0.0478207	0.885656	0.993147	0.90429	1.09074
20	Waist circumference||ebi-a-GCST90014020	Apolipoprotein A1 levels|||ebi-a-GCST90025955	MR Egger	31	0.151963	0.136894	0.276086	1.16412	0.890164	1.52238
21	Waist circumference||ebi-a-GCST90014020	Apolipoprotein A1 levels|||ebi-a-GCST90025955	Weighted median	31	0.00653496	0.0405634	0.872011	1.00656	0.929629	1.08985
22	Waist circumference||ebi-a-GCST90014020	Apolipoprotein B levels||ebi-a-GCST90025952	Inverse variance weighted (multiplicative random effects)	119	-0.0824255	0.0239029	0.000564023	0.92088	0.878732	0.96505
23	Waist circumference||ebi-a-GCST90014020	Apolipoprotein B levels||ebi-a-GCST90025952	MR Egger	119	-0.153763	0.0676262	0.0248066	0.857475	0.75103	0.979008
24	Waist circumference||ebi-a-GCST90014020	Apolipoprotein B levels||ebi-a-GCST90025952	Weighted median	119	-0.124682	0.0221529	1.82e-08	0.882778	0.845268	0.921952
25	Waist circumference||ebi-a-GCST90014020	Fasting glucose || id:ebi-a-GCST90002232	Inverse variance weighted (multiplicative random effects)	299	-0.00693331	0.010611	0.513492	0.993091	0.97265	1.01396
26	Waist circumference||ebi-a-GCST90014020	Fasting glucose || id:ebi-a-GCST90002232	MR Egger	299	-0.0513232	0.0299195	0.0873199	0.949972	0.895865	1.00735
27	Waist circumference||ebi-a-GCST90014020	Fasting glucose || id:ebi-a-GCST90002232	Weighted median	299	-0.0208703	0.0141214	0.139428	0.979346	0.952611	1.00683
28	Waist circumference||ebi-a-GCST90014020	Calcium levels||GCST90025990	Inverse variance weighted (multiplicative random effects)	119	-0.0220588	0.0231114	0.339854	0.978183	0.934861	1.02351
29	Waist circumference||ebi-a-GCST90014020	Calcium levels||GCST90025990	MR Egger	119	-0.022381	0.0558731	0.689468	0.977868	0.876435	1.09104
30	Waist circumference||ebi-a-GCST90014020	Calcium levels||GCST90025990	Weighted median	119	-0.0317625	0.0229985	0.167259	0.968737	0.926038	1.0134
31	BMI||ukb-b-2303	Bone mineral density||ebi-a-GCST005348	Inverse variance weighted (fixed effects)	428	0.0375445	0.0241971	0.120755	1.03826	0.990167	1.08869
32	BMI||ukb-b-2303	Bone mineral density||ebi-a-GCST005348	MR Egger	428	0.114822	0.0664122	0.0845456	1.12167	0.984771	1.27761
33	BMI||ukb-b-2303	Bone mineral density||ebi-a-GCST005348	Weighted median	428	0.0529765	0.0289912	0.0676506	1.0544	0.996161	1.11605
34	BMI||ukb-b-2303	Serum 25-Hydroxyvitamin D levels||ebi-a-GCST90000618	Inverse variance weighted (multiplicative random effects)	394	0.0322265	0.0101796	0.00154654	1.03275	1.01235	1.05356
35	BMI||ukb-b-2303	Serum 25-Hydroxyvitamin D levels||ebi-a-GCST90000618	MR Egger	394	0.00109693	0.0314029	0.972153	1.0011	0.941338	1.06465
36	BMI||ukb-b-2303	Serum 25-Hydroxyvitamin D levels||ebi-a-GCST90000618	Weighted median	394	0.0276288	0.011897	0.0202149	1.02801	1.00432	1.05227
37	BMI||ukb-b-2303	TC||ebi-a-GCST90025953	Inverse variance weighted (multiplicative random effects)	52	-0.0397155	0.0276781	0.151313	0.961063	0.910315	1.01464
38	BMI||ukb-b-2303	TC||ebi-a-GCST90025953	MR Egger	52	-0.0458896	0.0940384	0.627692	0.955147	0.794371	1.14846
39	BMI||ukb-b-2303	TC||ebi-a-GCST90025953	Weighted median	52	-0.0713905	0.0297068	0.0162535	0.931098	0.878433	0.986921
40	BMI||ukb-b-2303	HDL cholesterol||ebi-a-GCST90025956	Inverse variance weighted (multiplicative random effects)	49	0.00362518	0.0311771	0.907433	1.00363	0.944139	1.06687
41	BMI||ukb-b-2303	HDL cholesterol||ebi-a-GCST90025956	MR Egger	49	0.00576315	0.106975	0.957264	1.00578	0.815537	1.2404
42	BMI||ukb-b-2303	HDL cholesterol||ebi-a-GCST90025956	Weighted median	49	0.0140781	0.0277662	0.612137	1.01418	0.960459	1.0709
43	BMI||ukb-b-2303	LDL cholesterol||ebi-a-GCST90092814	Inverse variance weighted (fixed effects)	430	-0.105888	0.0125241	2.8e-17	0.899525	0.877713	0.921879
44	BMI||ukb-b-2303	LDL cholesterol||ebi-a-GCST90092814	MR Egger	430	-0.143899	0.0422864	0.000729339	0.865975	0.797096	0.940807
45	BMI||ukb-b-2303	LDL cholesterol||ebi-a-GCST90092814	Weighted median	430	-0.148075	0.0230041	1.22e-10	0.862367	0.824348	0.902139
46	BMI||ukb-b-2303	Apolipoprotein A1 levels|||ebi-a-GCST90025955	Inverse variance weighted (multiplicative random effects)	50	0.0135746	0.025879	0.599903	1.01367	0.963533	1.06641
47	BMI||ukb-b-2303	Apolipoprotein A1 levels|||ebi-a-GCST90025955	MR Egger	50	-0.0121879	0.089245	0.891944	0.987886	0.829354	1.17672
48	BMI||ukb-b-2303	Apolipoprotein A1 levels|||ebi-a-GCST90025955	Weighted median	50	0.00907597	0.0275924	0.742208	1.00912	0.955993	1.06519
49	BMI||ukb-b-2303	Apolipoprotein B levels||ebi-a-GCST90025952	Inverse variance weighted (multiplicative random effects)	53	-0.0715919	0.0273443	0.00884053	0.930911	0.882332	0.982164
50	BMI||ukb-b-2303	Apolipoprotein B levels||ebi-a-GCST90025952	MR Egger	53	-0.0707043	0.0885632	0.42837	0.931737	0.783262	1.10836
51	BMI||ukb-b-2303	Apolipoprotein B levels||ebi-a-GCST90025952	Weighted median	53	-0.0848371	0.026058	0.00113114	0.918662	0.87292	0.9668
52	BMI||ukb-b-2303	Fasting glucose || id:ebi-a-GCST90002232	Inverse variance weighted (multiplicative random effects)	422	-0.005016	0.00716519	0.483896	0.994997	0.981121	1.00907
53	BMI||ukb-b-2303	Fasting glucose || id:ebi-a-GCST90002232	MR Egger	422	-0.0320221	0.019042	0.0933783	0.968485	0.933005	1.00531
54	BMI||ukb-b-2303	Fasting glucose || id:ebi-a-GCST90002232	Weighted median	422	-0.0185712	0.0105198	0.0775043	0.9816	0.961568	1.00205
55	BMI||ukb-b-2303	Calcium levels||GCST90025990	Inverse variance weighted (multiplicative random effects)	52	0.00027442	0.0358499	0.993893	1.00027	0.932402	1.07309
56	BMI||ukb-b-2303	Calcium levels||GCST90025990	MR Egger	52	-0.0906399	0.119031	0.449946	0.913347	0.723293	1.15334
57	BMI||ukb-b-2303	Calcium levels||GCST90025990	Weighted median	52	-0.0574268	0.0314815	0.0681302	0.944191	0.887692	1.00429
58	Body fat percentage||ebi-a-GCST90013975	uric acid ||ebi-a-GCST90018977	Inverse variance weighted (multiplicative random effects)	350	0.245392	0.0170465	5.52e-47	1.27812	1.23612	1.32155
59	Body fat percentage||ebi-a-GCST90013975	uric acid ||ebi-a-GCST90018977	MR Egger	350	0.145366	0.0623606	0.0203211	1.15646	1.02341	1.30682
60	Body fat percentage||ebi-a-GCST90013975	uric acid ||ebi-a-GCST90018977	Weighted median	350	0.249227	0.0159738	7.03e-55	1.28303	1.24349	1.32384
61	Body fat percentage||ebi-a-GCST90013975	Bone mineral density||ebi-a-GCST005348	Inverse variance weighted (multiplicative random effects)	362	-0.0245197	0.037021	0.507767	0.975778	0.907483	1.04921
62	Body fat percentage||ebi-a-GCST90013975	Bone mineral density||ebi-a-GCST005348	MR Egger	362	-0.0468463	0.120722	0.698208	0.954234	0.753172	1.20897
63	Body fat percentage||ebi-a-GCST90013975	Bone mineral density||ebi-a-GCST005348	Weighted median	362	-0.073733	0.0432435	0.0881826	0.92892	0.853431	1.01109
64	Body fat percentage||ebi-a-GCST90013975	Serum 25-Hydroxyvitamin D levels||ebi-a-GCST90000618	Inverse variance weighted (multiplicative random effects)	329	0.00303725	0.0149202	0.838693	1.00304	0.974134	1.03281
65	Body fat percentage||ebi-a-GCST90013975	Serum 25-Hydroxyvitamin D levels||ebi-a-GCST90000618	MR Egger	329	0.0574687	0.0530545	0.279517	1.05915	0.954547	1.17522
66	Body fat percentage||ebi-a-GCST90013975	Serum 25-Hydroxyvitamin D levels||ebi-a-GCST90000618	Weighted median	329	0.0158497	0.0158265	0.316603	1.01598	0.984944	1.04799
67	Body fat percentage||ebi-a-GCST90013975	TC||ebi-a-GCST90025953	Inverse variance weighted (multiplicative random effects)	46	-0.00721757	0.0515413	0.888633	0.992808	0.897414	1.09834
68	Body fat percentage||ebi-a-GCST90013975	TC||ebi-a-GCST90025953	MR Egger	46	-0.00874074	0.151186	0.954158	0.991297	0.737075	1.3332
69	Body fat percentage||ebi-a-GCST90013975	TC||ebi-a-GCST90025953	Weighted median	46	-0.0740526	0.0406038	0.0681844	0.928623	0.857584	1.00555
70	Body fat percentage||ebi-a-GCST90013975	HDL cholesterol||ebi-a-GCST90025956	Inverse variance weighted (multiplicative random effects)	41	0.0734535	0.0475763	0.12261	1.07622	0.980399	1.1814
71	Body fat percentage||ebi-a-GCST90013975	HDL cholesterol||ebi-a-GCST90025956	MR Egger	41	0.304519	0.168065	0.0777051	1.35597	0.975419	1.885
72	Body fat percentage||ebi-a-GCST90013975	HDL cholesterol||ebi-a-GCST90025956	Weighted median	41	0.103783	0.0401612	0.0097613	1.10936	1.02538	1.20021
73	Body fat percentage||ebi-a-GCST90013975	LDL cholesterol||ebi-a-GCST90092814	Inverse variance weighted (fixed effects)	373	-0.115672	0.0179356	1.12e-10	0.890767	0.859998	0.922638
74	Body fat percentage||ebi-a-GCST90013975	LDL cholesterol||ebi-a-GCST90092814	MR Egger	373	-0.206062	0.0777885	0.00841778	0.813782	0.698704	0.947814
75	Body fat percentage||ebi-a-GCST90013975	LDL cholesterol||ebi-a-GCST90092814	Weighted median	373	-0.14451	0.0308228	2.75e-06	0.865446	0.81471	0.919342
76	Body fat percentage||ebi-a-GCST90013975	Apolipoprotein A1 levels|||ebi-a-GCST90025955	Inverse variance weighted (multiplicative random effects)	42	0.136596	0.0493917	0.00568241	1.14636	1.04059	1.26289
77	Body fat percentage||ebi-a-GCST90013975	Apolipoprotein A1 levels|||ebi-a-GCST90025955	MR Egger	42	0.222971	0.161732	0.175667	1.24978	0.910261	1.71595
78	Body fat percentage||ebi-a-GCST90013975	Apolipoprotein A1 levels|||ebi-a-GCST90025955	Weighted median	42	0.101643	0.0453233	0.0249213	1.10699	1.01289	1.20983
79	Body fat percentage||ebi-a-GCST90013975	Apolipoprotein B levels||ebi-a-GCST90025952	Inverse variance weighted (multiplicative random effects)	157	-0.0659297	0.024459	0.00702779	0.936197	0.892375	0.982171
80	Body fat percentage||ebi-a-GCST90013975	Apolipoprotein B levels||ebi-a-GCST90025952	MR Egger	157	-0.164198	0.0776149	0.0359821	0.848574	0.728824	0.988
81	Body fat percentage||ebi-a-GCST90013975	Apolipoprotein B levels||ebi-a-GCST90025952	Weighted median	157	-0.11594	0.0230344	4.82e-07	0.890529	0.851218	0.931655
82	Body fat percentage||ebi-a-GCST90013975	Fasting glucose || id:ebi-a-GCST90002232	Inverse variance weighted (fixed effects)	357	-0.0161103	0.0117312	0.169663	0.984019	0.961651	1.00691
83	Body fat percentage||ebi-a-GCST90013975	Fasting glucose || id:ebi-a-GCST90002232	MR Egger	357	-0.0504025	0.037655	0.18158	0.950847	0.883198	1.02368
84	Body fat percentage||ebi-a-GCST90013975	Fasting glucose || id:ebi-a-GCST90002232	Weighted median	357	-0.0277321	0.0152614	0.0691953	0.972649	0.943985	1.00218
85	Body fat percentage||ebi-a-GCST90013975	Calcium levels||GCST90025990	Inverse variance weighted (multiplicative random effects)	48	-0.0230391	0.0414122	0.577982	0.977224	0.901039	1.05985
86	Body fat percentage||ebi-a-GCST90013975	Calcium levels||GCST90025990	MR Egger	48	0.174936	0.119713	0.150733	1.19117	0.942045	1.50618
87	Body fat percentage||ebi-a-GCST90013975	Calcium levels||GCST90025990	Weighted median	48	0.0168022	0.0425109	0.692662	1.01694	0.935645	1.10531
88	Leg fat percentage(left)||ukb-b-18377	uric acid ||ebi-a-GCST90018977	Inverse variance weighted (multiplicative random effects)	341	0.327126	0.0207382	4.69e-56	1.38698	1.33173	1.44451
89	Leg fat percentage(left)||ukb-b-18377	uric acid ||ebi-a-GCST90018977	MR Egger	341	0.265587	0.0805571	0.00108122	1.3042	1.11371	1.52727
90	Leg fat percentage(left)||ukb-b-18377	uric acid ||ebi-a-GCST90018977	Weighted median	341	0.339806	0.020073	2.77e-64	1.40468	1.35048	1.46104
91	Leg fat percentage(left)||ukb-b-18377	Bone mineral density||ebi-a-GCST005348	Inverse variance weighted (multiplicative random effects)	364	0.0169219	0.0452436	0.708391	1.01707	0.930758	1.11138
92	Leg fat percentage(left)||ukb-b-18377	Bone mineral density||ebi-a-GCST005348	MR Egger	364	0.0187471	0.153057	0.902583	1.01892	0.754843	1.37539
93	Leg fat percentage(left)||ukb-b-18377	Bone mineral density||ebi-a-GCST005348	Weighted median	364	0.048543	0.0537905	0.36682	1.04974	0.944702	1.16646
94	Leg fat percentage(left)||ukb-b-18377	Serum 25-Hydroxyvitamin D levels||ebi-a-GCST90000618	Inverse variance weighted (multiplicative random effects)	333	0.0346308	0.0201913	0.0863209	1.03524	0.995068	1.07703
95	Leg fat percentage(left)||ukb-b-18377	Serum 25-Hydroxyvitamin D levels||ebi-a-GCST90000618	MR Egger	333	-0.0060627	0.0758008	0.9363	0.993956	0.85673	1.15316
96	Leg fat percentage(left)||ukb-b-18377	Serum 25-Hydroxyvitamin D levels||ebi-a-GCST90000618	Weighted median	333	0.0322801	0.0212823	0.129327	1.03281	0.990611	1.0768
97	Leg fat percentage(left)||ukb-b-18377	HDL cholesterol||ebi-a-GCST90025956	Inverse variance weighted (multiplicative random effects)	32	0.078767	0.0669723	0.23955	1.08195	0.948856	1.23372
98	Leg fat percentage(left)||ukb-b-18377	HDL cholesterol||ebi-a-GCST90025956	MR Egger	32	0.518765	0.252275	0.0485383	1.67995	1.0246	2.75446
99	Leg fat percentage(left)||ukb-b-18377	HDL cholesterol||ebi-a-GCST90025956	Weighted median	32	0.0521823	0.0607413	0.39029	1.05357	0.935316	1.18677
100	Leg fat percentage(left)||ukb-b-18377	LDL cholesterol||ebi-a-GCST90092814	Inverse variance weighted (fixed effects)	363	-0.0980865	0.0231375	2.24e-05	0.90657	0.866376	0.948629
101	Leg fat percentage(left)||ukb-b-18377	LDL cholesterol||ebi-a-GCST90092814	MR Egger	363	-0.277682	0.105415	0.00879694	0.757538	0.616132	0.931398
102	Leg fat percentage(left)||ukb-b-18377	LDL cholesterol||ebi-a-GCST90092814	Weighted median	363	-0.154753	0.0366218	2.38e-05	0.856627	0.797294	0.920375
103	Leg fat percentage(left)||ukb-b-18377	Apolipoprotein A1 levels|||ebi-a-GCST90025955	Inverse variance weighted (multiplicative random effects)	34	0.130249	0.056792	0.0218226	1.13911	1.01912	1.27324
104	Leg fat percentage(left)||ukb-b-18377	Apolipoprotein A1 levels|||ebi-a-GCST90025955	MR Egger	34	0.296549	0.205689	0.159093	1.34521	0.898884	2.01315
105	Leg fat percentage(left)||ukb-b-18377	Apolipoprotein A1 levels|||ebi-a-GCST90025955	Weighted median	34	0.134468	0.058703	0.0219835	1.14393	1.0196	1.28342
106	Leg fat percentage(left)||ukb-b-18377	Apolipoprotein B levels||ebi-a-GCST90025952	Inverse variance weighted (multiplicative random effects)	38	0.0506254	0.0801302	0.527525	1.05193	0.899038	1.23082
107	Leg fat percentage(left)||ukb-b-18377	Apolipoprotein B levels||ebi-a-GCST90025952	MR Egger	38	-0.020406	0.275991	0.94147	0.979801	0.570439	1.68293
108	Leg fat percentage(left)||ukb-b-18377	Apolipoprotein B levels||ebi-a-GCST90025952	Weighted median	38	-0.0613543	0.0585307	0.294527	0.94049	0.838555	1.05482
109	Leg fat percentage(left)||ukb-b-18377	Fasting glucose || id:ebi-a-GCST90002232	Inverse variance weighted (fixed effects)	359	-0.00958979	0.0144781	0.507738	0.990456	0.962745	1.01896
110	Leg fat percentage(left)||ukb-b-18377	Fasting glucose || id:ebi-a-GCST90002232	MR Egger	359	-0.0258042	0.047797	0.589623	0.974526	0.887376	1.07023
111	Leg fat percentage(left)||ukb-b-18377	Fasting glucose || id:ebi-a-GCST90002232	Weighted median	359	0.0101835	0.0181348	0.574424	1.01024	0.974958	1.04679
112	Leg fat percentage(left)||ukb-b-18377	Calcium levels||GCST90025990	Inverse variance weighted (multiplicative random effects)	36	-0.0414661	0.0756644	0.583673	0.959382	0.827151	1.11275
113	Leg fat percentage(left)||ukb-b-18377	Calcium levels||GCST90025990	MR Egger	36	0.130821	0.269278	0.63021	1.13976	0.672359	1.93209
114	Leg fat percentage(left)||ukb-b-18377	Calcium levels||GCST90025990	Weighted median	36	-0.0636096	0.0624526	0.308428	0.938371	0.83026	1.06056
115	Leg fat percentage(right)||ukb-b-20531	uric acid ||ebi-a-GCST90018977	Inverse variance weighted (multiplicative random effects)	345	0.330577	0.0203511	2.48e-59	1.39177	1.33735	1.44841
116	Leg fat percentage(right)||ukb-b-20531	uric acid ||ebi-a-GCST90018977	MR Egger	345	0.240369	0.0762403	0.00175994	1.27172	1.0952	1.47668
117	Leg fat percentage(right)||ukb-b-20531	uric acid ||ebi-a-GCST90018977	Weighted median	345	0.339975	0.0197932	3.99e-66	1.40491	1.35145	1.46049
118	Leg fat percentage(right)||ukb-b-20531	Bone mineral density||ebi-a-GCST005348	Inverse variance weighted (fixed effects)	368	-0.00341799	0.0320254	0.915005	0.996588	0.935955	1.06115
119	Leg fat percentage(right)||ukb-b-20531	Bone mineral density||ebi-a-GCST005348	MR Egger	368	-0.0339857	0.144614	0.814332	0.966585	0.728019	1.28333
120	Leg fat percentage(right)||ukb-b-20531	Bone mineral density||ebi-a-GCST005348	Weighted median	368	0.0151639	0.0524517	0.772503	1.01528	0.916089	1.12521
121	Leg fat percentage(right)||ukb-b-20531	Serum 25-Hydroxyvitamin D levels||ebi-a-GCST90000618	Inverse variance weighted (multiplicative random effects)	336	0.0475027	0.0203038	0.0193047	1.04865	1.00774	1.09122
122	Leg fat percentage(right)||ukb-b-20531	Serum 25-Hydroxyvitamin D levels||ebi-a-GCST90000618	MR Egger	336	0.117884	0.0677449	0.0827594	1.12511	0.985214	1.28488
123	Leg fat percentage(right)||ukb-b-20531	Serum 25-Hydroxyvitamin D levels||ebi-a-GCST90000618	Weighted median	336	0.0377941	0.0203958	0.0638779	1.03852	0.997821	1.08087
124	Leg fat percentage(right)||ukb-b-20531	TC||ebi-a-GCST90025953	Inverse variance weighted (multiplicative random effects)	35	-0.0466693	0.0669395	0.485686	0.954403	0.837051	1.08821
125	Leg fat percentage(right)||ukb-b-20531	TC||ebi-a-GCST90025953	MR Egger	35	-0.143591	0.163925	0.387387	0.866242	0.628208	1.19447
126	Leg fat percentage(right)||ukb-b-20531	TC||ebi-a-GCST90025953	Weighted median	35	-0.113491	0.060978	0.0627199	0.892713	0.792148	1.00604
127	Leg fat percentage(right)||ukb-b-20531	HDL cholesterol||ebi-a-GCST90025956	Inverse variance weighted (multiplicative random effects)	31	0.0709276	0.0796077	0.372948	1.0735	0.918417	1.25478
128	Leg fat percentage(right)||ukb-b-20531	HDL cholesterol||ebi-a-GCST90025956	MR Egger	31	0.269718	0.308959	0.389839	1.3096	0.714737	2.39954
129	Leg fat percentage(right)||ukb-b-20531	HDL cholesterol||ebi-a-GCST90025956	Weighted median	31	0.044518	0.0643579	0.489109	1.04552	0.921619	1.18609
130	Leg fat percentage(right)||ukb-b-20531	LDL cholesterol||ebi-a-GCST90092814	Inverse variance weighted (fixed effects)	366	-0.128524	0.0228498	1.86e-08	0.879392	0.840877	0.919672
131	Leg fat percentage(right)||ukb-b-20531	LDL cholesterol||ebi-a-GCST90092814	MR Egger	366	-0.172383	0.100578	0.0873947	0.841657	0.691069	1.02506
132	Leg fat percentage(right)||ukb-b-20531	LDL cholesterol||ebi-a-GCST90092814	Weighted median	366	-0.164308	0.037801	1.38e-05	0.848481	0.787889	0.913732
133	Leg fat percentage(right)||ukb-b-20531	Apolipoprotein A1 levels|||ebi-a-GCST90025955	Inverse variance weighted (multiplicative random effects)	33	0.131379	0.0700977	0.0608991	1.1404	0.994006	1.30836
134	Leg fat percentage(right)||ukb-b-20531	Apolipoprotein A1 levels|||ebi-a-GCST90025955	MR Egger	33	0.177106	0.249027	0.482282	1.19376	0.732724	1.94488
135	Leg fat percentage(right)||ukb-b-20531	Apolipoprotein A1 levels|||ebi-a-GCST90025955	Weighted median	33	0.125071	0.0623905	0.0450007	1.13323	1.00279	1.28064
136	Leg fat percentage(right)||ukb-b-20531	Apolipoprotein B levels||ebi-a-GCST90025952	Inverse variance weighted (multiplicative random effects)	37	0.0118914	0.0783054	0.879298	1.01196	0.86798	1.17983
137	Leg fat percentage(right)||ukb-b-20531	Apolipoprotein B levels||ebi-a-GCST90025952	MR Egger	37	0.199944	0.260544	0.447985	1.22133	0.732917	2.03523
138	Leg fat percentage(right)||ukb-b-20531	Apolipoprotein B levels||ebi-a-GCST90025952	Weighted median	37	-0.0646631	0.0591425	0.274243	0.937383	0.834784	1.05259
139	Leg fat percentage(right)||ukb-b-20531	Fasting glucose || id:ebi-a-GCST90002232	Inverse variance weighted (multiplicative random effects)	361	-0.00838595	0.0138391	0.54454	0.991649	0.965113	1.01892
140	Leg fat percentage(right)||ukb-b-20531	Fasting glucose || id:ebi-a-GCST90002232	MR Egger	361	-0.0595072	0.0447812	0.184743	0.942229	0.863054	1.02867
141	Leg fat percentage(right)||ukb-b-20531	Fasting glucose || id:ebi-a-GCST90002232	Weighted median	361	0.0213368	0.0173693	0.219287	1.02157	0.987373	1.05694
142	Leg fat percentage(right)||ukb-b-20531	Calcium levels||GCST90025990	Inverse variance weighted (multiplicative random effects)	37	-0.0556671	0.0609573	0.36113	0.945854	0.839337	1.06589
143	Leg fat percentage(right)||ukb-b-20531	Calcium levels||GCST90025990	MR Egger	37	-0.198328	0.153142	0.203777	0.820101	0.60745	1.10719
144	Leg fat percentage(right)||ukb-b-20531	Calcium levels||GCST90025990	Weighted median	37	-0.124216	0.0543942	0.0223935	0.883189	0.793875	0.982551
